# Supplementary material for: Exploring Medication Errors with Antipsychotics in Saudi Arabia: Insights from a Nationwide Analysis
Source: Healthcare (Basel). 2025 Oct 27;13(21):2705. doi: 10.3390/healthcare13212705 (PMC12607312; doi:10.3390/healthcare13212705)
Supplement: Supplementary file 1 [file healthcare-13-02705-s001.zip]

Archive with 2 entries (2 files):
- Supplementary file 1.pdf
- Supplementary File 2.pdf
